# Supplementary material for: Plant Genetic Engineering: Technological Pathways, Application Scenarios, and Future Directions
Source: Adv Sci (Weinh). 2026 Apr 27;13(30):e21040. doi: 10.1002/advs.202521040 (PMC13248800; doi:10.1002/advs.202521040)
Supplement: Supplementary file 1 — Supporting File: ADVS74937‐sup‐0001‐TableS1.xls [file ADVS-13-e21040-s001.xls]

## Sheet: Sheet1
	Table. S1 ummary of stress-resistance genes in crops
	Crops	Gene name	Trait	Function	References
	Arabidopsis thaliana	AtFLS2	Disease resistance	Pattern-recognition receptor perceiving flagellin, activates MAPK signaling and downstream defense responses	Gómez-Gómez et al., 2000
		PR1	Disease resistance	Canonical defense marker gene induced by immune signaling and salicylic acid pathway	Gómez-Gómez et al., 2000; Wildermuth et al., 2001
		WRKY46	Disease resistance	WRKY transcription factor regulating defense-related gene expression during pathogen challenge	Pandey et al., 2009
		WRKY54	Disease resistance	WRKY transcription factor coordinating defense gene transcription	Pandey et al., 2009
		WRKY70	Disease resistance	WRKY transcription factor coordinating defense gene transcription	Pandey et al., 2009
		CPIE35	Disease resistance	Immune homeostasis-related factor, editing improves resistance without constitutive defense activation	Zhang et al., 2025c
		WRKY15	Disease resistance	Editing increases fungal resistance without growth inhibition or constitutive defense activation	Zhang et al., 2025c
		ICE	Cold tolerance	Upstream cold-response regulator activating CBF transcription	Chinnusamy et al., 2010
		ICE1	Cold tolerance	ICE1 activity enhanced by post-translational modification, promotes CBF3 transcription and freezing tolerance	Miura et al., 2007
		CBF1	Cold tolerance	Induces downstream COR genes and enhances freezing tolerance	Chinnusamy et al., 2010
		CBF2	Cold tolerance	Induces downstream COR genes and enhances freezing tolerance	Chinnusamy et al., 2010
		CBF3	Cold tolerance	Induces downstream COR genes and enhances freezing tolerance	Chinnusamy et al., 2010; Miura et al., 2007
		COR15A	Cold tolerance	Cold-responsive gene contributing to freezing tolerance	Chinnusamy et al., 2010
		COR47	Cold tolerance	Cold-responsive gene contributing to freezing tolerance	Chinnusamy et al., 2010
		SIZ1	Cold tolerance	SUMO E3 ligase promoting ICE1 SUMOylation and freezing tolerance	Miura et al., 2007
		HSFA1	Heat tolerance	Master heat shock factor activating heat shock response genes	Kotak et al., 2007
		HSFA2	Heat tolerance	Heat shock factor activating heat shock response genes	Kotak et al., 2007
		HSP101	Heat tolerance	Molecular chaperone maintaining proteostasis under heat stress	Kotak et al., 2007
		HSP70	Heat tolerance	Molecular chaperone maintaining proteostasis under heat stress	Kotak et al., 2007
		ERF95	Heat tolerance	Ethylene response factor promoting basal thermotolerance and inducing heat-responsive genes	Hughes, 2021
		ERF97	Heat tolerance	Ethylene response factor promoting basal thermotolerance and inducing heat-responsive genes	Hughes, 2021
		HSP21	Heat tolerance	Heat-responsive chaperone gene regulated in thermotolerance pathway	Hughes, 2021
		HSP17.6A	Heat tolerance	Small heat shock protein gene induced under heat stress	Hughes, 2021
		EIN3	Temperature response	Integrates ethylene signaling with temperature responses, links ERF95/ERF97 and CBF module	Hughes, 2021
		miR165/166	Heat tolerance	Heat-induced microRNA module targeting PHB and modulating heat response	Yang et al., 2019; Li et al., 2023
		PHB	Heat tolerance	Target of miR165/166, participates in the regulatory network affecting heat shock response	Yang et al., 2019; Li et al., 2023
	Solanum lycopersicum	Pto	Disease resistance	Protein kinase enabling effector recognition and effector-triggered immunity	Martin et al., 1993
		ICS1	Disease resistance	Key enzyme in salicylic acid biosynthesis, activates downstream defense programs	Wildermuth et al., 2001
		LOX	Disease resistance	Jasmonate biosynthesis-related gene contributing to defense signaling	Lorenzo et al., 2004
		ACS	Disease resistance	Ethylene biosynthesis-related gene contributing to defense signaling	Lorenzo et al., 2004
		SlJAZ2	Disease resistance	Editing improves bacterial speck resistance without yield penalty	Nekrasov et al., 2013
		miR482b	Disease resistance	Deletion increases resistance to late blight	Wu et al., 2021; Malankar et al., 2023
		miR482c	Disease resistance	Deletion increases resistance to late blight	Wu et al., 2021; Malankar et al., 2023
	Malus domestica	MdDIPM4	Disease resistance	Editing improves resistance to fire blight pathogen	Pompili et al., 2019
	Oryza sativa	Os8N3	Disease resistance	Disruption confers resistance to bacterial blight	Li et al., 2012; Kim et al., 2019
		OsMPK3	Disease resistance	MAPK cascade component regulating defense gene activation	Jiang et al., 2023; Li et al., 2021
		OsMPK4	Disease resistance	MAPK cascade component regulating defense gene activation	Jiang et al., 2023; Li et al., 2021
		OsMPK6	Disease resistance	MAPK cascade component regulating defense gene activation	Jiang et al., 2023; Li et al., 2021
		Pi-ta	Disease resistance	NLR-type resistance gene mediating isolate-specific blast resistance	Bryan et al., 2000
		Pi9	Disease resistance	NLR-type resistance gene mediating isolate-specific blast resistance	Bryan et al., 2000
		ACT1	Cold tolerance	Promoter hypomethylation alleviates cold-induced repression and supports cold response	Song et al., 2025
		MET1b	Cold tolerance	DNA methyltransferase, cold-associated suppression contributes to hypomethylation at ACT1 promoter	Song et al., 2025
		Dof1	Cold tolerance	Transcription factor binding hypomethylated ACT1 promoter to activate cold response	Song et al., 2025
		OsAPX1	Cold and heat tolerance	Antioxidant enzyme gene, overexpression improves tolerance to cold and heat stresses	Zhao et al., 2009; Sheng et al., 2022
		QT12	Heat tolerance	Encodes NF-YB9, relieves repression of HSFA1 and improves heat performance	Li et al., 2025d
		NF-YB9	Heat tolerance	Protein product of QT12, modulates HSFA1 regulatory network	Li et al., 2025d
		OsCERK1	Insect resistance	Chitin elicitor receptor kinase implicated in defense signaling	Not cited in the text of Section 4
	Triticum aestivum	Ym1	Disease resistance	Recognizes viral coat protein and triggers localized necrosis, root expression blocks systemic spread	Chen et al., 2025a
		TaMLO	Disease resistance	Knockout confers durable broad-spectrum powdery mildew resistance	Li et al., 2022
		TaCBF12	Cold tolerance	AP2 domain deletion impairs CRT DRE binding and reduces freezing tolerance	Knox et al., 2008
		TaCBF14	Cold tolerance	Elevated expression induces cold-response genes and improves freezing tolerance	Knox et al., 2008
		TaCBF15	Cold tolerance	Elevated expression induces cold-response genes and improves freezing tolerance	Knox et al., 2008
		COR14B	Cold tolerance	Cold-responsive gene regulated by CBF module	Knox et al., 2008
		DHN5	Cold tolerance	Dehydrin gene induced in cold response	Knox et al., 2008
	Vitis	STS	Disease resistance	Stilbene synthase promoting phytoalexin accumulation and restricting fungal growth	Zheng et al., 2017; Brasileiro et al., 2023
		VqNSTS2	Disease resistance	Localizes around haustoria and restricts powdery mildew invasion	Yan et al., 2025a
	Nicotiana tabacum	CesA	Disease resistance	Cellulose synthase involved in cell wall reinforcement against fungal penetration	Somerville et al., 2006
	Saccharum	ScWRKY2	Disease resistance	Negative regulator of smut resistance via suppressing immune receptor-like kinase and modulating ROS homeostasis	Wang et al., 2025g
		ScLRR-RLK	Disease resistance	Immune receptor-like kinase suppressed by ScWRKY2	Wang et al., 2025g
		SCPSbP	Disease resistance	Chloroplast protein interacting with ScWRKY2 and inducing ROS-scavenging genes	Wang et al., 2025g
	Zea mays	ZmGL8	Insect resistance	Cuticular wax biosynthesis-associated gene affecting insect resistance	Liu et al., 2024c
		HSF21	Cold tolerance	Regulates lipid metabolism genes and maintains lipid homeostasis under chilling	Gao et al., 2024
		GPATs	Cold tolerance	Lipid metabolism genes contributing to membrane lipid homeostasis	Gao et al., 2024
		SADs	Cold tolerance	Lipid metabolism genes contributing to membrane lipid homeostasis	Gao et al., 2024
	Camellia sinensis	UGT71A60	Cold tolerance	Glycosylates cis-zeatin to balance cold defense and growth	Zhao et al., 2025e
	Populus	PtHSFA4a	Heat tolerance	Binds APX1 and HSP promoters, enhances antioxidant capacity and proteostasis	Zhang et al., 2023
		APX1	Heat tolerance	Antioxidant gene transcriptionally regulated in the PtHSFA4a module	Zhang et al., 2023
	Syntrichia caninervis	ScDREBA5	Cold tolerance	Cold-induced DREB factor activating COR module and enhancing freezing tolerance	Bai et al., 2025
	Fagopyrum tataricum	FtMPK3	Drought and salt tolerance	Stress-induced MAPK, VIGS reduces proline and antioxidant activity, overexpression improves tolerance indicators	Dong et al., 2024
		FtMPK4	Drought and salt tolerance	MAPK implicated in ABA-related module and stress responses	Dong et al., 2024
		FtMPK8	Drought and salt tolerance	Stress-induced MAPK acting with FtMPK3 and FtMPK4	Dong et al., 2024
	Gossypium	GhMAPKK5	Drought and salt tolerance	MAPK cascade regulator improving germination and root growth under stress	Ding et al., 2024
		GhCOX11	Drought and cold tolerance	Interacts with glutathione peroxidase family to scavenge ROS	Li et al., 2025e
		GPX	Drought and cold tolerance	Glutathione peroxidase family supporting ROS detoxification with GhCOX11	Li et al., 2025e
